# Supplementary material for: The first ITS1 profiling of honey samples from the Southeast Asian region Lombok, Bali and Banggi Island
Source: Sci Rep. 2024 Jun 19;14:14122. doi: 10.1038/s41598-024-64838-3 (PMC11187073; doi:10.1038/s41598-024-64838-3)
Supplement: Supplementary file 1 — Supplementary Information 1. [file 41598_2024_64838_MOESM1_ESM.xlsx]

## Sheet: phylum.percentage.tsv
# Constructed from biom file
#OTU ID	B1_15_9A	B1_15_9B	B1_19_9A	B1_19_9B	B1-averge	B2_A	B2_B	B2-averge	B3_A	B3_B	B3-averge	B4_15_9A	B4_15_9B	B4_19_9A	B4_19_9B	B4-averge
p__Ascomycota	99.787	99.343	99.789	99.531	99.6125	85.743	57.173	71.458	72.668	51.056	61.862	91.213	81.999	94.36	92.827	90.0998
p__Basidiomycota	0.149	0.64	0.145	0.453	0.34675	14.167	42.178	28.1725	27.332	47.874	37.603	8.784	17.665	5.634	7.074	9.78925
p__Mortierellomycota	0.063	0.017	0.066	0.016	0.0405	0.09	0.649	0.3695	0	1.07	0.535	0.003	0.336	0.006	0.1	0.11125
