# Supplementary material for: The first ITS1 profiling of honey samples from the Southeast Asian region Lombok, Bali and Banggi Island
Source: Sci Rep. 2024 Jun 19;14:14122. doi: 10.1038/s41598-024-64838-3 (PMC11187073; doi:10.1038/s41598-024-64838-3)
Supplement: Supplementary file 2 — Supplementary Information 2. [file 41598_2024_64838_MOESM2_ESM.xlsx]

## Sheet: genus.percentage.tsv
# Constructed from biom file
#OTU ID	B1_15_9A	B1_15_9B	B1_19_9A	B1_19_9B	B1-averge	B2_A	B2_B	B2-averge	B3_A	B3_B	B3-averge	B4_15_9A	B4_15_9B	B4_19_9A	B4_19_9B	B4-averge
g__Zygosaccharomyces	63.961	63.217	74.216	73.861	68.8137	0.566	0.132	0.349	2.245	0.323	1.284	82.631	93.841	2.084	2.161	45.1792
g__Aureobasidium	0.039	0.092	0.808	0.904	0.46075	60.971	20.653	40.812	39.707	10.558	25.1325	1.039	1.237	53.515	85.17	35.2403
g__Aspergillus	35.757	34.889	24.434	23.965	29.7613	0.359	4.031	2.195	2.641	1.718	2.1795	1.554	1.802	0.233	0.474	1.01575
g__Cystobasidium	0	0	0.065	0.068	0.03325	3.549	1.247	2.398	3.729	1.108	2.4185	0	0.009	4.021	4.022	2.013
g__Exophiala	0	0	0.088	0.046	0.0335	4.308	1.744	3.026	8.055	2.014	5.0345	0	0	2.395	2.658	1.26325
p(U)_Ascomycota	0.008	0.812	0.09	0.501	0.35275	6.556	11.952	9.254	6.755	8.042	7.3985	0.506	9.022	0.019	1.496	2.76075
g__Cerrena	0.011	0.058	0.005	0	0.0185	3.257	4.32	3.7885	8.724	8.819	8.7715	0	2.814	0.046	0.355	0.80375
g__Rhodotorula	0	0	0.027	0.043	0.0175	1.913	1.121	1.517	2.229	0.884	1.5565	0.02	0	1.364	1.359	0.68575
p(U)_Basidiomycota	0	0.119	0.012	0.091	0.0555	0	3.453	1.7265	0	9.243	4.6215	0.394	1.055	0.021	0.334	0.451
o(U)_Eurotiales	0.002	0.1	0.002	0.061	0.04125	3.652	0.086	1.869	0.019	5.174	2.5965	0.011	0.513	0.002	0.127	0.16325
g__Phlebia	0	0.012	0	0	0.003	0	0.223	0.1115	5.834	2.226	4.03	0	0	0.015	0	0.00375
g__Trichoderma	0.006	0.044	0.13	0.002	0.0455	5.385	0.02	2.7025	3.983	0.009	1.996	0.012	1.097	0.016	0.025	0.2875
g__Penicillium	0.014	0.015	0.021	0.012	0.0155	0	5.38	2.69	4.069	3.57	3.8195	1.276	2.25	0	0.121	0.91175
g__Phlebiopsis	0	0	0	0	0	2.291	0	1.1455	0	0.86	0.43	0.597	0	0	0	0.14925
g__Peniophora	0	0.131	0	0	0.03275	0	4.614	2.307	0	0	0	1.312	1.872	0	0.022	0.8015
g__Lulwoana	0	0.055	0	0.041	0.024	0.852	1.06	0.956	0	1.536	0.768	0.243	1.246	0	0.13	0.40475
g__Trametes	0	0.077	0	0	0.01925	0	0.73	0.365	0	6.42	3.21	0	0	0	0.084	0.021
g__Trichaptum	0.032	0.017	0	0.04	0.02225	0.008	0.685	0.3465	0	0.03	0.015	1.228	1.111	0.014	0.015	0.592
g__Tinctoporellus	0.027	0.02	0	0.115	0.0405	0.454	2.845	1.6495	0	2.211	1.1055	0	1.993	0.071	0.097	0.54025
g__Engyodontium	0	0	0	0	0	0	0	0	0	0	0	1.403	0.546	0.007	0	0.489
g__Mortierella	0.063	0.017	0.066	0.016	0.0405	0.09	0.649	0.3695	0	1.07	0.535	0.003	0.336	0.006	0.1	0.11125
g__Schizophyllum	0.007	0.092	0	0.038	0.03425	0.005	1.978	0.9915	1.516	0.857	1.1865	0.309	0.453	0.016	0.085	0.21575
g__Letendraea	0	0	0	0.069	0.01725	0	0	0	0	2.375	1.1875	0	0	0	0	0
g__Cladosporium	0	0	0.002	0	0.0005	0.242	0.041	0.1415	0.579	0.143	0.361	1.03	0.826	0.075	0.073	0.501
c(U)_Sordariomycetes	0	0.02	0	0	0.005	2.387	0	1.1935	0.013	0.586	0.2995	0.984	1.297	0.006	0.148	0.60875
g__Malassezia	0.021	0.024	0.02	0	0.01625	0.283	0	0.1415	0.086	0	0.043	2.535	0.649	0.036	0.177	0.84925
g__Montagnula	0	0	0	0	0	0	0	0	2.172	0	1.086	0	0	0	0	0
g__Physisporinus	0	0	0	0	0	0	0	0	2.146	0	1.073	0	0	0	0	0
g__Hortaea	0	0.01	0	0	0.0025	0	0.537	0.2685	0	2.079	1.0395	0.16	0.677	0	0	0.20925
g__Trichomerium	0	0	0	0	0	0	0	0	0	2.372	1.186	0	0.527	0	0	0.13175
g__Talaromyces	0	0	0	0	0	0	0	0	0	3.155	1.5775	0	0.607	0	0.076	0.17075
g__Earliella	0.012	0	0	0.012	0.006	0	0	0	0	1.207	0.6035	0	0.784	0.009	0.137	0.2325
g__Fomitopsis	0	0.034	0	0	0.0085	0	1.065	0.5325	0	1.879	0.9395	0	0	0	0	0
g__Epithele	0	0	0	0	0	0	3.255	1.6275	0	0	0	0	0	0	0	0
g__Gliomastix	0	0	0	0	0	0	1.734	0.867	0	1.846	0.923	0	0	0	0	0
c(U)_Agaricomycetes	0	0.032	0	0	0.008	0	2.454	1.227	0	1.404	0.702	0.909	0.677	0	0.045	0.40775
g__Basidiodendron	0	0	0	0	0	0	1.592	0.796	0	1.016	0.508	0	0.845	0	0	0.21125
g__Hyphodermella	0	0	0	0	0	0	0	0	1.205	0	0.6025	0	0.07	0	0	0.0175
g__Fusarium	0	0	0	0	0	0	0	0	1.532	0	0.766	0.006	0	0	0	0.0015
g__Xylodon	0	0	0.01	0	0.0025	0	3.124	1.562	0	1.261	0.6305	0	0	0	0	0
g__Peniophorella	0	0	0	0	0	0	0	0	0	1.228	0.614	0	0	0	0	0
g__Ceriporia	0	0	0	0	0	0	0.984	0.492	0	1.297	0.6485	0	0	0	0.045	0.01125
c(U)_Dothideomycetes	0	0.087	0	0	0.02175	0	2.987	1.4935	0	0	0	0	0	0	0.022	0.0055
g__Vishniacozyma	0	0	0	0	0	0	0.345	0.1725	0	0	0	0.434	0.117	0	0	0.13775
g__Polyporus	0	0	0	0	0	0	0	0	0	0.807	0.4035	0	0.401	0	0.025	0.1065
g__Cladophialophora	0	0	0	0.043	0.01075	0	1.252	0.626	0	0	0	0	1.12	0	0	0.28
g__Symmetrospora	0	0	0	0	0	0	0	0	0	0	0	0.553	0	0	0	0.13825
g__Selenophoma	0	0	0	0	0	0	0.568	0.284	0.897	0	0.4485	0	0.238	0.009	0.013	0.065
g__Phallus	0	0.009	0	0	0.00225	0	0.958	0.479	0	0.23	0.115	0	0.285	0	0.015	0.075
g__Phaeodothis	0	0	0	0	0	0	0.304	0.152	0	0.463	0.2315	0	0.579	0	0	0.14475
o(U)_Chaetothyriales	0	0	0	0.009	0.00225	0	0	0	0	0.436	0.218	0	0.765	0	0.024	0.19725
g__Magnibotryascoma	0	0	0	0	0	0	2.779	1.3895	0	0	0	0	0	0	0	0
g__Meripilaceae_gen_Incertae_sedis	0	0	0.006	0	0.0015	0	1.557	0.7785	0	0	0	0	0.023	0	0.015	0.0095
g__Adustochaete	0	0	0	0	0	0	0	0	0	0.977	0.4885	0	0	0	0	0
g__Microascales_gen_Incertae_sedis	0	0	0	0	0	0	0	0	0	0.953	0.4765	0	0	0	0	0
g__Erythrobasidium	0	0	0	0	0	0	0.172	0.086	0	0.568	0.284	0	0.247	0	0.016	0.06575
g__Xenasmatella	0	0	0	0	0	0	0	0	0	0.848	0.424	0	0	0	0	0
o(U)_Agaricales	0	0	0	0	0	0.77	0	0.385	0	0	0	0	0	0	0	0
f(U)_Herpotrichiellaceae	0	0	0	0	0	0	0	0	0	0.845	0.4225	0	0	0	0	0
o(U)_Polyporales	0	0	0	0	0	0	0	0	0	0.839	0.4195	0	0	0	0	0
g__Knufia	0	0	0	0	0	0	0	0	0	0.834	0.417	0	0	0	0	0
g__Steccherinum	0	0	0	0	0	0.735	0	0.3675	0	0	0	0	0	0	0	0
o(U)_Hymenochaetales	0	0	0	0	0	0	0	0	0	0.606	0.303	0	0.187	0	0.037	0.056
g__Dendrothele	0	0	0	0	0	0	0	0	0	0.762	0.381	0	0	0	0.009	0.00225
g__Phanerochaete	0.019	0	0	0	0.00475	0	0	0	0	0	0	0.429	0.733	0.007	0.042	0.30275
g__Biatriospora	0	0	0	0	0	0	0	0	0	0.753	0.3765	0	0	0	0	0
g__Coriolopsis	0.019	0	0	0.014	0.00825	0.585	1.029	0.807	0	0	0	0	0.597	0.007	0.054	0.1645
g__Grammothele	0	0	0	0.004	0.001	0	0.603	0.3015	0.549	0.081	0.315	0.06	0	0	0.009	0.01725
g__Nigroporus	0	0	0	0	0	0	0.898	0.449	0	0.191	0.0955	0	0	0	0	0
g__Stilbocrea	0	0	0	0	0	0	0	0	0	0	0	0.359	0	0	0	0.08975
g__Palmiascoma	0	0	0	0	0	0	0	0	0	0.606	0.303	0	0	0	0.034	0.0085
g__Paracremonium	0	0	0	0	0	0	0.01	0.005	0	0.666	0.333	0	0	0	0	0
g__Epicoccum	0	0	0	0	0	0.465	0	0.2325	0	0	0	0	0.117	0	0.031	0.037
g__Scopuloides	0	0	0	0.027	0.00675	0.316	0	0.158	0	0	0	0.003	0.765	0	0.039	0.20175
g__Phellinus	0	0	0	0	0	0	0	0	0.533	0	0.2665	0	0	0	0	0
g__Lentinus	0	0	0	0	0	0	0.938	0.469	0	0.015	0.0075	0	0	0	0	0
g__Kalmusia	0	0	0	0.016	0.004	0	0	0	0	0	0	0	0.798	0	0	0.1995
g__Resinicium	0	0	0	0	0	0	0	0	0.782	0	0.391	0	0.056	0	0	0.014
g__Nigrogranaceae_gen_Incertae_sedis	0	0	0	0	0	0	0	0	0	0	0	0	0.789	0	0	0.19725
g__Strelitziana	0	0	0	0	0	0	0	0	0	0	0	0	0.77	0	0.003	0.19325
g__Nigrograna	0	0	0	0	0	0	0.766	0.383	0	0	0	0	0	0	0.019	0.00475
g__Lophiostoma	0	0	0	0	0	0	0	0	0	0	0	0	0.691	0	0.021	0.178
g__Ganoderma	0	0	0	0	0	0	0	0	0	0	0	0	0.756	0	0	0.189
g__Hydnodontaceae_gen_Incertae_sedis	0	0	0	0	0	0	1.369	0.6845	0	0	0	0	0	0	0	0
o(U)_Auriculariales	0	0	0	0	0	0	0	0	0	0	0	0	0.583	0.006	0.036	0.15625
g__Teichospora	0	0	0	0	0	0	0	0	0	0	0	0	0.644	0	0	0.161
g__Jorgewrightia	0.002	0.015	0	0	0.00425	0	0	0	0	0	0	0	0.583	0	0	0.14575
g__Corynespora	0	0	0	0	0	0	0.659	0.3295	0	0	0	0	0	0	0	0
f(U)_Stereaceae	0	0	0	0	0	0	0.619	0.3095	0	0	0	0	0	0	0	0
g__Neooccultibambusa	0	0	0	0	0	0	0.477	0.2385	0	0	0	0	0	0	0	0
