# Supplementary material for: The first ITS1 profiling of honey samples from the Southeast Asian region Lombok, Bali and Banggi Island
Source: Sci Rep. 2024 Jun 19;14:14122. doi: 10.1038/s41598-024-64838-3 (PMC11187073; doi:10.1038/s41598-024-64838-3)
Supplement: Supplementary file 3 — Supplementary Information 3. [file 41598_2024_64838_MOESM3_ESM.xlsx]

## Sheet: species.percentage.tsv
# Constructed from biom file
#OTU ID	B1_15_9A	B1_15_9B	B1_19_9A	B1_19_9B	B1-Avarge	B2_A	B2_B	B2-Avarge	B3_A	B3_B	B3-Avarge	B4_15_9+P1:T103A	B4_15_9B	B4_19_9A	B4_19_9B	B4-Average
s__Zygosaccharomyces_mellis	63.766	62.995	73.912	73.546	68.5547	0.566	0.132	0.349	0.209	0.096	0.1525	1.317	1.148	0.167	0.207	0.70975
s__Aureobasidium_pullulans	0.039	0.092	0.808	0.904	0.46075	60.971	20.653	40.812	39.707	10.558	25.1325	1.039	1.237	79.515	60.17	35.4903
s__Aspergillus_penicillioides	33.976	33.249	21.741	21.667	27.6582	0.076	0.046	0.061	1.712	0	0.856	0.328	0	0.176	0.237	0.18525
s__Zygosaccharomyces_rouxii	0.195	0.221	0.304	0.315	0.25875	0	0	0	2.036	0.227	1.1315	81.314	82.693	4.917	1.954	42.7195
s__Cystobasidium_calyptogenae	0	0	0.063	0.052	0.02875	3.306	1.085	2.1955	3.616	0.968	2.292	0	0.009	3.697	3.608	1.8285
s__Exophiala_oligosperma	0	0	0.088	0.046	0.0335	4.308	1.744	3.026	8.055	2.014	5.0345	0	0	2.395	2.658	1.26325
p(U)_Ascomycota	0.008	0.812	0.09	0.501	0.35275	6.556	11.952	9.254	6.755	8.042	7.3985	0.506	9.022	0.019	1.496	2.76075
s__Aspergillus_arenarioides	0.891	0.661	1.783	1.461	1.199	0.21	0.152	0.181	0.287	0	0.1435	0.021	0.075	0.056	0.054	0.0515
s__Cerrena_unicolor	0.011	0.058	0.005	0	0.0185	3.257	4.32	3.7885	8.724	8.819	8.7715	0	2.814	0.046	0.355	0.80375
s__Rhodotorula_mucilaginosa	0	0	0.027	0.043	0.0175	1.913	1.121	1.517	2.229	0.884	1.5565	0.02	0	1.364	1.359	0.68575
p(U)_Basidiomycota	0	0.119	0.012	0.091	0.0555	0	3.453	1.7265	0	9.243	4.6215	0.394	1.055	0.021	0.334	0.451
s__Aspergillus_gracilis	0.89	0.971	0.91	0.784	0.88875	0	1.161	0.5805	0	0	0	0.034	0.854	0	0.031	0.22975
o(U)_Eurotiales	0.002	0.1	0.002	0.061	0.04125	3.652	0.086	1.869	0.019	5.174	2.5965	0.011	0.513	0.002	0.127	0.16325
s__Phlebia_sp	0	0.012	0	0	0.003	0	0.223	0.1115	5.834	2.226	4.03	0	0	0.015	0	0.00375
g(U)_Trichoderma	0.006	0.044	0.13	0.002	0.0455	5.385	0.02	2.7025	3.983	0.009	1.996	0.012	1.097	0.016	0.025	0.2875
g(U)_Penicillium	0	0.015	0	0.007	0.0055	0	3.103	1.5515	0	3.57	1.785	0.515	2.25	0	0.097	0.7155
s__Penicillium_echinulonalgiovense	0.014	0	0.021	0.006	0.01025	0	0.629	0.3145	4.069	0	2.0345	0.761	0	0	0.024	0.19625
g(U)_Phlebiopsis	0	0	0	0	0	2.291	0	1.1455	0	0.86	0.43	0.597	0	0	0	0.14925
s__Peniophora_crassitunicata	0	0.131	0	0	0.03275	0	2.175	1.0875	0	0	0	1.312	0	0	0	0.328
s__Lulwoana_uniseptata	0	0.055	0	0.041	0.024	0.852	1.06	0.956	0	1.536	0.768	0.243	1.246	0	0.13	0.40475
s__Trametes_cubensis	0	0.077	0	0	0.01925	0	0.73	0.365	0	3.226	1.613	0	0	0	0.051	0.01275
g(U)_Trichaptum	0.032	0.017	0	0.04	0.02225	0.008	0.685	0.3465	0	0.03	0.015	1.228	1.111	0.014	0.015	0.592
s__Tinctoporellus_bubalinus	0.027	0.02	0	0.115	0.0405	0.454	2.845	1.6495	0	2.211	1.1055	0	1.993	0.071	0.097	0.54025
s__Engyodontium_album	0	0	0	0	0	0	0	0	0	0	0	1.403	0.546	0.007	0	0.489
g(U)_Mortierella	0.063	0.017	0.066	0.016	0.0405	0.09	0.649	0.3695	0	1.07	0.535	0.003	0.336	0.006	0.1	0.11125
s__Schizophyllum_commune	0.007	0.092	0	0.038	0.03425	0.005	1.978	0.9915	1.516	0.857	1.1865	0.309	0.453	0.016	0.085	0.21575
s__Letendraea_cordylinicola	0	0	0	0.069	0.01725	0	0	0	0	2.375	1.1875	0	0	0	0	0
s__Cladosporium_dominicanum	0	0	0.002	0	0.0005	0	0	0	0	0	0	1.03	0.826	0	0	0.464
c(U)_Sordariomycetes	0	0.02	0	0	0.005	2.387	0	1.1935	0.013	0.586	0.2995	0.984	1.297	0.006	0.148	0.60875
s__Malassezia_restricta	0.019	0.019	0.006	0	0.011	0.234	0	0.117	0.051	0	0.0255	0.865	0	0	0.152	0.25425
s__Montagnula_sp	0	0	0	0	0	0	0	0	2.172	0	1.086	0	0	0	0	0
s__Physisporinus_sp	0	0	0	0	0	0	0	0	2.146	0	1.073	0	0	0	0	0
s__Hortaea_werneckii	0	0.01	0	0	0.0025	0	0.537	0.2685	0	2.079	1.0395	0.16	0.677	0	0	0.20925
s__Trichomerium_lapideum	0	0	0	0	0	0	0	0	0	2.372	1.186	0	0.527	0	0	0.13175
s__Cystobasidium_minuta	0	0	0.003	0.016	0.00475	0.242	0.162	0.202	0.113	0.14	0.1265	0	0	0.324	0.415	0.18475
g(U)_Aspergillus	0	0	0	0	0	0.073	0.264	0.1685	0.019	0.102	0.0605	1.129	0.523	0	0	0.413
g(U)_Talaromyces	0	0	0	0	0	0	0	0	0	3.155	1.5775	0	0.607	0	0.076	0.17075
s__Earliella_scabrosa	0.012	0	0	0.012	0.006	0	0	0	0	1.207	0.6035	0	0.784	0.009	0.137	0.2325
s__Aspergillus_chlamydosporus	0	0	0	0.053	0.01325	0	0	0	0	1.616	0.808	0.021	0	0	0.072	0.02325
s__Fomitopsis_sp	0	0.034	0	0	0.0085	0	0	0	0	1.879	0.9395	0	0	0	0	0
g(U)_Epithele	0	0	0	0	0	0	3.255	1.6275	0	0	0	0	0	0	0	0
s__Malassezia_globosa	0	0	0.013	0	0.00325	0.049	0	0.0245	0.035	0	0.0175	1.111	0.093	0.036	0.025	0.31625
s__Trametes_elegans	0	0	0	0	0	0	0	0	0	3.194	1.597	0	0	0	0.033	0.00825
s__Gliomastix_murorum	0	0	0	0	0	0	1.734	0.867	0	1.846	1.02	0	0	0	0	0
c(U)_Agaricomycetes	0	0.032	0	0	0.008	0	2.454	1.227	0	1.404	0.702	0.909	0.677	0	0.045	0.40775
s__Basidiodendron_pelinum	0	0	0	0	0	0	1.592	0.796	0	1.016	0.508	0	0.845	0	0	0.21125
s__Malassezia_japonica	0.003	0.005	0	0	0.002	0	0	0	0	0	0	0.559	0.555	0	0	0.2785
s__Peniophora_malaiensis	0	0	0	0	0	0	2.439	1.2195	0	0	0	0	1.872	0	0.022	0.4735
s__Cladosporium_halotolerans	0	0	0	0	0	0.242	0.041	0.1415	0.579	0.143	0.361	0	0	0.075	0.073	0.037
s__Hyphodermella_pallidostraminea	0	0	0	0	0	0	0	0	1.205	0	0.6025	0	0.07	0	0	0.0175
g(U)_Fusarium	0	0	0	0	0	0	0	0	1.2	0	0.6	0	0	0	0	0
s__Xylodon_flaviporus	0	0	0	0	0	0	1.298	0.649	0	1.261	0.6305	0	0	0	0	0
s__Peniophorella_crystallifera	0	0	0	0	0	0	0	0	0	1.228	0.614	0	0	0	0	0
s__Ceriporia_lacerata	0	0	0	0	0	0	0.984	0.492	0	1.297	0.6485	0	0	0	0.045	0.01125
c(U)_Dothideomycetes	0	0.087	0	0	0.02175	0	2.987	1.4935	0	0	0	0	0	0	0.022	0.0055
s__Vishniacozyma_phoenicis	0	0	0	0	0	0	0.345	0.1725	0	0	0	0.434	0.117	0	0	0.13775
s__Polyporus_rugulosus	0	0	0	0	0	0	0	0	0	0.807	0.4035	0	0.401	0	0.025	0.1065
s__Cladophialophora_abundans	0	0	0	0.043	0.01075	0	1.252	0.626	0	0	0	0	1.12	0	0	0.28
s__Symmetrospora_vermiculata	0	0	0	0	0	0	0	0	0	0	0	0.553	0	0	0	0.13825
s__Selenophoma_mahoniae	0	0	0	0	0	0	0.568	0.284	0.897	0	0.4485	0	0.238	0.009	0.013	0.065
s__Phallus_multicolor	0	0.009	0	0	0.00225	0	0.958	0.479	0	0.23	0.115	0	0.285	0	0.015	0.075
s__Phaeodothis_winteri	0	0	0	0	0	0	0.304	0.152	0	0.463	0.2315	0	0.579	0	0	0.14475
o(U)_Chaetothyriales	0	0	0	0.009	0.00225	0	0	0	0	0.436	0.218	0	0.765	0	0.024	0.19725
s__Magnibotryascoma_kunmingense	0	0	0	0	0	0	2.779	1.3895	0	0	0	0	0	0	0	0
s__Meripilaceae_sp	0	0	0.006	0	0.0015	0	1.557	0.7785	0	0	0	0	0.023	0	0.015	0.0095
s__Adustochaete_rava	0	0	0	0	0	0	0	0	0	0.977	0.4885	0	0	0	0	0
s__Microascales_sp	0	0	0	0	0	0	0	0	0	0.953	0.4765	0	0	0	0	0
s__Aspergillus_itaconicus	0	0.009	0	0	0.00225	0	0.882	0.441	0	0	0	0	0.35	0	0.07	0.105
s__Erythrobasidium_yunnanense	0	0	0	0	0	0	0.172	0.086	0	0.568	0.284	0	0.247	0	0.016	0.06575
s__Xenasmatella_tulasnelloidea	0	0	0	0	0	0	0	0	0	0.848	0.424	0	0	0	0	0
o(U)_Agaricales	0	0	0	0	0	0.77	0	0.385	0	0	0	0	0	0	0	0
f(U)_Herpotrichiellaceae	0	0	0	0	0	0	0	0	0	0.845	0.4225	0	0	0	0	0
o(U)_Polyporales	0	0	0	0	0	0	0	0	0	0.839	0.4195	0	0	0	0	0
s__Knufia_sp	0	0	0	0	0	0	0	0	0	0.834	0.417	0	0	0	0	0
g(U)_Steccherinum	0	0	0	0	0	0.735	0	0.3675	0	0	0	0	0	0	0	0
o(U)_Hymenochaetales	0	0	0	0	0	0	0	0	0	0.606	0.303	0	0.187	0	0.037	0.056
s__Xylodon_subflaviporus	0	0	0.01	0	0.0025	0	1.825	0.9125	0	0	0	0	0	0	0	0
s__Dendrothele_bispora	0	0	0	0	0	0	0	0	0	0.762	0.381	0	0	0	0.009	0.00225
s__Phanerochaete_livescens	0.019	0	0	0	0.00475	0	0	0	0	0	0	0.429	0.733	0.007	0.042	0.30275
s__Biatriospora_sp	0	0	0	0	0	0	0	0	0	0.753	0.3765	0	0	0	0	0
s__Coriolopsis_aspera	0.019	0	0	0.014	0.00825	0.585	1.029	0.807	0	0	0	0	0.597	0.007	0.054	0.1645
s__Aspergillus_croceiaffinis	0	0	0	0	0	0	0	0	0.624	0	0.312	0.02	0	0	0	0.005
s__Grammothele_fuligo	0	0	0	0.004	0.001	0	0.603	0.3015	0.549	0.081	0.315	0.06	0	0	0.009	0.01725
s__Nigroporus_vinosus	0	0	0	0	0	0	0.898	0.449	0	0.191	0.0955	0	0	0	0	0
s__Stilbocrea_sp	0	0	0	0	0	0	0	0	0	0	0	0.359	0	0	0	0.08975
s__Palmiascoma_gregariascomum	0	0	0	0	0	0	0	0	0	0.606	0.303	0	0	0	0.034	0.0085
s__Paracremonium_sp	0	0	0	0	0	0	0.01	0.005	0	0.666	0.333	0	0	0	0	0
s__Penicillium_coffeae	0	0	0	0	0	0	1.131	0.5655	0	0	0	0	0	0	0	0
s__Epicoccum_italicum	0	0	0	0	0	0.465	0	0.2325	0	0	0	0	0.117	0	0.031	0.037
s__Scopuloides_sp	0	0	0	0.027	0.00675	0	0	0	0	0	0	0	0.765	0	0.039	0.201
s__Fomitopsis_bondartsevae	0	0	0	0	0	0	1.065	0.5325	0	0	0	0	0	0	0	0
s__Phellinus_noxius	0	0	0	0	0	0	0	0	0.533	0	0.2665	0	0	0	0	0
s__Aspergillus_piperis	0	0	0	0	0	0	0.984	0.492	0	0	0	0	0	0	0	0
s__Lentinus_squarrosulus	0	0	0	0	0	0	0.938	0.469	0	0.015	0.0075	0	0	0	0	0
s__Kalmusia_erioi	0	0	0	0.016	0.004	0	0	0	0	0	0	0	0.798	0	0	0.1995
s__Resinicium_friabile	0	0	0	0	0	0	0	0	0.782	0	0.391	0	0.056	0	0	0.014
s__Nigrogranaceae_sp	0	0	0	0	0	0	0	0	0	0	0	0	0.789	0	0	0.19725
s__Strelitziana_africana	0	0	0	0	0	0	0	0	0	0	0	0	0.77	0	0.003	0.19325
s__Nigrograna_hydei	0	0	0	0	0	0	0.766	0.383	0	0	0	0	0	0	0.019	0.00475
s__Lophiostoma_cynaroidis	0	0	0	0	0	0	0	0	0	0	0	0	0.691	0	0.021	0.178
s__Ganoderma_australe	0	0	0	0	0	0	0	0	0	0	0	0	0.756	0	0	0.189
s__Hydnodontaceae_sp	0	0	0	0	0	0	1.369	0.6845	0	0	0	0	0	0	0	0
o(U)_Auriculariales	0	0	0	0	0	0	0	0	0	0	0	0	0.583	0.006	0.036	0.15625
s__Teichospora_quercus	0	0	0	0	0	0	0	0	0	0	0	0	0.644	0	0	0.161
s__Jorgewrightia_guangdongensis	0.002	0.015	0	0	0.00425	0	0	0	0	0	0	0	0.583	0	0	0.14575
s__Corynespora_smithii	0	0	0	0	0	0	0.659	0.3295	0	0	0	0	0	0	0	0
s__Fusarium_croci	0	0	0	0	0	0	0	0	0.332	0	0.166	0.006	0	0	0	0.0015
f(U)_Stereaceae	0	0	0	0	0	0	0.619	0.3095	0	0	0	0	0	0	0	0
s__Scopuloides_dimorpha	0	0	0	0	0	0.316	0	0.158	0	0	0	0.003	0	0	0	0.00075
s__Aspergillus_japonicus	0	0	0	0	0	0	0.543	0.2715	0	0	0	0	0	0	0.01	0.0025
s__Penicillium_georgiense	0	0	0	0	0	0	0.517	0.2585	0	0	0	0	0	0	0	0
s__Neooccultibambusa_sp	0	0	0	0	0	0	0.477	0.2385	0	0	0	0	0	0	0	0
					100			99.9985			100.097					99.4995
